# Supplementary material for: The Anatomy of the Stylohyoid Chain: A Systematic Review with Meta-Analysis
Source: Diagnostics (Basel). 2025 Apr 3;15(7):925. doi: 10.3390/diagnostics15070925 (PMC11988981; doi:10.3390/diagnostics15070925)
Supplement: Supplementary file 1 [file diagnostics-15-00925-s001.zip]

Archive with 1 entries (1 files):
- diagnostics-3491580-supplementary.pdf
